# Supplementary material for: DLIGAND2: an improved knowledge-based energy function for protein–ligand interactions using the distance-scaled, finite, ideal-gas reference state
Source: J Cheminform. 2019 Aug 7;11:52. doi: 10.1186/s13321-019-0373-4 (PMC6686496; doi:10.1186/s13321-019-0373-4)
Supplement: Supplementary file 3 — Additional file 3: Table S3. The EF1% values of four scoring functions on DEKOIS 2.0 data set are shown. [file 13321_2019_373_MOESM3_ESM.txt]

#target	    	#seqid		#DLIGAND2	#AutoDock_Vina	#DLIGAND	#RF-Score-vs
BCL2	    	21.74		2.44		3.36		0	    	0
SARS-HCoV	24.07		2.66		0	    	0	    	2.66
CTSK	    	26.98		4.88		2.02		2.44		7.32
CATL	    	27.12		7.32		4.32		7.32		2.44
MDM2		27.27		2.44		0	   	 2.44		2.44
17betaHSD1	27.43		2.44		0	    	2.44		0
PDE4B		28.18		9.76		5.68		4.88		9.76
QPCT		28.95		0	 	0	   	 0	    	0
TP		29.03		19.51		5.68		9.76		0
PIM-2       	29.41		2.5	    	1.82		2.5	    	0
PIM-1       	29.95		4.88		2.16		4.88		2.44
AURKA       	31.6		2.44		4.04		0	    	2.44
GSK3B       	32.79		4.88		4.04		0	    	9.76
AURKB       	34.62		4.88		3.19		0	    	7.32
TK	        	36.67		2.44		0	    	2.44		2.44
ITK	        	38.46		0	    	0	    	0	    	4.88
PDK1	    	38.93		4.88		6.05		4.88		7.32
ACE2	    	40.43		4.88		0	    	2.44		0
TIE2	    	42.14		17.07		5.68		2.44		7.32
EPHB4	    	42.22		2.44		1.78		0	    	17.07
TPA	        	45.42		0	    	4.04		4.88		2.44
PI3Kg	    	45.45		7.32		1.89		0	    	13.04
ACHE	    	46.67		0	    	6.73		0	    	9.76
CYP2A6	    	48.11		0	    	10.81		0	    	0
TS	        	50.54		7.32		0	   	 4.88		0
TPA	        	53.33		0	    	4.04		4.88		2.44
TPA	        	54.55		0	    	4.04		4.88		2.44
HIV1PR	    	56.41		19.51		12.97		7.32		4.88
PRKCQ	    	59.25		4.88		9.46		0	    	23.93
JAK3	    	66.05		2.44		7.57		2.44		0
MMP2	    	66.46		9.76		2.02		2.44		17.07
Thrombin		72.22		2.44		4.04		7.32		31.71
MK2	        	75.74		2.44		6.49		4.88		2.44
ERBB2	    	76.84		19.51		11.35		2.44		26.83
VEGFR1	    	77.19		0	    	8.07		2.44		13.29
PYGL-out		78.49		2.44		0	   	0	    	2.44
JNK1	    	79.16		0	    	3.56		0	    	17.07
PYGL-in	    	79.8		0	    	14.13		0	    	0
PNP	        	81.91		0	    	1.51		0	    	9.76
JNK2	    	83.43		12.2		10.81		9.76		7.32
AR	        	85.22		2.44		6.73		2.44		26.83
ER-beta     	85.55		4.88		6.05		4.88		17.07
ALR2	    	86.31		2.44		1.59		2.44		2.44
PR	        	89.36		0	   	 3.36		0	    	12.2
CDK2	    	89.47		0	    	2.16		0	    	0
EGFR	    	91.5		2.44		5.68		2.44		2.44
AKT1	    	91.52		4.88		4.32		4.88		21.95
DHFR	    	92.04		2.44		0	   	2.44		4.88
PPARG	    	92.17		2.44		1.51		0	    	17.07
ACHE	    	92.68		0    		6.73		0	    	9.76
VEGFR2	    	93.33		0	    	4.32		0	    	12.2
PDE5	    	93.5		12.2		3.19		7.32		4.88
SRC	        	94.2		2.61		0	    	2.61		7.82
NA	        	94.62		0	    	1.78		0	    	7.32
P38-alpha	94.81		0	    	4.04		0	    	12.2
