# Supplementary material for: DLIGAND2: an improved knowledge-based energy function for protein–ligand interactions using the distance-scaled, finite, ideal-gas reference state
Source: J Cheminform. 2019 Aug 7;11:52. doi: 10.1186/s13321-019-0373-4 (PMC6686496; doi:10.1186/s13321-019-0373-4)
Supplement: Supplementary file 4 — Additional file 4: Table S4. The logAUC and EF (1%, 5% and 10%) values of six scoring functions on the DUD-E dataset are listed. [file 13321_2019_373_MOESM4_ESM.txt]

	DLIGNAD2				Vina				��vinaRF20				DLIGAND				X-Score				ID-Score
	logAUC	EF1%	EF5%	EF10%	logAUC	EEF1%	EF5%	EF10%	logAUC	EF1%	EF5%	EF10%	logAUC	EF1%	EF5%	EF10%	logAUC	EF1%	EF5%	EF10%	logAUC	EF1%	EF5%	EF10%
aa2ar	0.0417	4.88	1.63	1.44	0.0469	1.71	2.33	1.82	0.0986	3.33	3.08	2.45	0.0528	2.5	1.92	1.55	-0.0167	1.31	0.76	0.81	-0.003	1.19	1.09	0.79
abl1	0.2415	19.41	7.5	4.9	0.1947	12.69	5.58	3.82	0.1173	9.19	4.76	3.07	0.1642	7.49	6.08	4.29	0.1836	15.2	5.62	4.3	0.0174	0.35	1.01	1.08
ace	0.0671	5.86	2.79	1.89	0.0027	1.62	1.28	1.15	-0.0436	0.39	0.21	0.32	0.0376	2.99	1.64	1.47	0.0437	3.79	2.18	1.6	0.0429	2.13	1.52	1.43
aces	0.0821	2.56	3.1	2.6	0.2052	12.41	6.25	4.22	0.0187	7.5	2.56	1.72	0.0348	0.75	1.2	1.41	0.0541	1.51	2.24	2.08	0.0213	0	0.93	1.05
ada	0.0036	4.24	1.45	1.1	-0.0447	1.95	0.88	0.93	0.0085	3.08	1.25	0.93	-0.0711	0.39	0.76	0.53	-0.0753	0	0	0.31	0.0034	4	1.38	1.45
ada17	0.1138	6.15	3.46	2.57	0.0179	0.96	1.02	1.12	0.0789	0.54	1.77	2	0.0507	1.56	1.79	1.79	0.0354	2.19	1.73	1.51	0.115	5.95	3.44	2.75
adrb1	0.1524	13.34	5.02	3.16	0.109	4.47	2.97	2.63	0.0551	5.49	2.96	2.29	0.0951	6.78	3.53	2.55	0.0687	3.36	2.73	2.18	0.0896	3.06	3.28	3.03
adrb2	0.1928	17.47	6.43	4.02	0.102	3.64	3.15	2.74	0.1851	9.76	5.76	4.09	0.108	7.17	3.98	2.9	0.0638	0.91	2.37	2.45	0.0713	1.12	1.61	2.23
akt1	0.1953	13.27	6.47	4.32	0.0475	2.53	2.41	1.93	-0.0556	1.2	0.92	0.71	0.1756	9.24	5.48	4.22	0.047	1.67	1.48	1.7	0.0238	0.48	1.28	1.27
akt2	0.1752	12.13	6.92	4.29	0.1604	5.69	6.23	3.68	0.1466	3.8	4.21	3.51	0.0891	1.06	3.25	3.46	0.1158	5.04	4.52	3.26	-0.007	0	0.52	0.52
aldr	0.063	2.27	1.36	1.49	0.1038	2.67	3.26	3	0.14	3.2	3.65	3.73	0.0162	0.45	0.73	0.77	0.0167	0	1.19	0.96	-0.0151	0	1.18	1.04
ampc	0.0017	0	0.95	0.79	-0.0071	2.05	1.24	0.88	-0.0056	1.77	1.29	0.64	0.0362	0	1.27	1.27	-0.0185	0	0	0	-0.0384	0	0	0
andr	-0.0264	0	0.38	0.55	0.1029	9.06	4.15	2.8	0.0201	5.81	1.96	1.49	0.0041	0.19	0.88	0.9	0.0597	0.76	1.41	1.97	0.0179	2.1	1.95	1.41
aofb	0.0755	4.16	2.84	2.37	0.0879	1.18	2.62	2.84	0.0807	2.38	3.1	2.73	0.0686	3.57	1.9	2.31	0.02	1.84	0.96	0.83	0.0182	2.97	0.59	0.77
bace1	0.2329	20.81	7.16	4.57	0.1925	11.03	5.81	3.72	0.2721	23.59	7.34	4.59	0.1831	13.39	6.3	4.07	0.1651	13.8	5.78	3.64	0.0909	4.37	3.79	2.92
braf	0.1728	12.02	5.88	3.46	0.2036	10.93	6.28	4.34	0.1154	12.1	4.52	3.16	0.1125	4.41	4.05	2.98	0.1695	9.18	5.61	3.77	0.0344	0.81	0.95	1.59
cah2	0.0324	1.67	1.77	1.58	0.0258	2.96	2.08	1.64	0.0966	8.2	3.02	2.06	-0.0575	0.36	0.43	0.35	0.0045	3.47	1.26	1.07	-0.0094	0.6	0.6	0.73
casp3	0.1002	4.29	2.86	2.55	0.0223	0.92	1.14	1.5	0.026	0	0.71	1.4	0.0597	2.86	1.83	1.43	0.0599	0.29	2.44	2.11	0.0949	6.42	3.18	2.38
cdk2	0.0602	1	1.23	1.69	0.074	2.2	2.25	2.18	0.1319	4.2	3.2	3.07	0.0089	1	0.65	0.86	0.0186	0.53	0.81	1.12	-0.0182	0.38	0.35	0.59
comt	0.0305	0	0.46	0.58	-0.0054	0	1	0.89	0.041	0	1.16	1.29	0.0429	0	0.69	0.69	-0.0261	0	0	0.36	-0.016	0	0.69	0.92
cp2c9	0.0886	9.33	2.94	2.01	0.0499	0.98	2.14	2.01	0.0037	3.89	1.86	1.25	0.0626	6.59	2.61	2.07	0.0857	4.94	3.69	2.37	-0.0126	0.56	0.54	0.71
cp3a4	0.0423	3.62	1.83	1.47	0.0418	2.89	1.66	1.69	0.0471	3.65	1.75	1.57	0.0255	3.62	1.56	1.19	0.0266	2.25	1.64	1.35	-0.0178	0.56	0.72	0.67
csf1r	-0.0104	0.35	0.91	0.84	0.0017	0	0.65	1.02	0.0268	0.7	1.69	1.28	-0.0139	0.35	0.56	0.84	0.0602	2.11	1.84	1.98	-0.0091	0.7	0.7	0.6
cxcr4	0.055	3.27	0.98	0.98	0.016	0	0.73	1.07	0.0107	0	0.16	0.58	-0.0068	0	0.65	0.33	-0.0311	0	0.34	0.33	0.0083	0	0.49	1.06
def	-0.0723	0	0	0	-0.0476	1.12	1.57	1.1	-0.0471	1.26	0.51	0.62	-0.0678	0	0	0	-0.0297	0	0.12	0.58	0.0037	0	0	1.05
dhi1	-0.016	0.19	0.39	0.44	0.0615	1.78	1.7	1.92	-0.0788	0	0.39	0.32	-0.0372	0.39	0.38	0.35	0.0906	3.19	2.2	2.2	0.0135	2.5	1.42	0.98
dpp4	0.0008	1.21	1.13	1.04	-0.0627	1.11	1.11	1.12	-0.0094	0.21	0.25	0.37	-0.0101	1.02	0.93	0.93	-0.0327	0.48	0.32	0.45	-0.0025	0.69	0.6	0.93
drd3	0.0399	3.32	1.3	1.43	0.0904	2.58	2.46	2.36	0.1188	2.26	3.34	2.99	0.0099	2.52	0.94	0.87	0.0324	2.2	1.91	1.55	0.0477	2.07	2.04	1.84
dyr	0.0282	1.95	1.52	1.22	0.0618	1.22	1.8	1.59	0.0802	1.29	1.72	1.86	0.0554	3.37	2.08	1.39	0.0449	2.69	1.62	1.48	-0.018	0	0.28	0.51
egfr	0.0893	5.41	2.95	2.55	0.0717	4.26	2.73	2.09	0.1716	9.5	5.19	3.91	0.051	4.09	2.28	1.98	0.0204	1.1	1.48	1.25	0.0251	1.08	1.25	1.33
esr1	0.2557	28.85	7.5	4.36	0.2034	12.2	5.5	3.84	0.2296	18.99	6.41	4.5	0.2264	19.28	7.75	4.65	0.1836	12.77	6.17	4.02	0.0869	3.68	3.13	2.39
esr2	0.1168	4.7	3.73	3.32	0.0951	12.36	3.89	2.72	0.122	12.57	4.23	2.61	0.1317	3.36	3.86	3.79	0.074	3.77	1.85	1.99	0.0448	1.36	1.68	1.81
fa10	0.0922	3.41	2.57	2.27	0.0713	2.87	1.96	1.89	0.0407	1.95	1.54	1.94	0.0492	3.53	2.1	1.92	0.1806	11.28	5.2	3.95	-0.0176	0.38	0.3	0.57
fa7	0.224	10.76	7.31	4.95	0.3375	11.33	10.77	6.86	0.3353	18.82	11.11	6.84	0.3976	31.19	11.72	7.64	0.224	9.6	6.93	4.93	0.0497	1.08	1.61	1.08
fabp4	0.2106	19.34	8.67	4.32	0.2846	11.9	10.52	5.58	0.2415	8.79	9.43	6.06	0.2069	21.1	8.67	4.32	0.1726	10.55	8.15	4.33	0.0833	0	4.19	3.45
fak1	0.1014	3.48	2.78	2.87	0.0087	0.68	1.09	1.01	-0.0744	0.87	1.06	0.61	0.0405	0	0.7	1.3	-0.0545	0	0	0.35	-0.0083	0	0.7	0.7
fgfr1	0.0137	2.54	0.85	1.12	-0.0022	0	0.87	0.87	0.0265	2.03	1.41	1.33	0.0157	3.05	0.85	1.2	-0.0027	1.02	0.93	0.8	0.0186	7.62	1.86	1.08
fkb1a	0.1216	9.91	3.95	2.23	0.1137	6.62	3.53	2.2	0.1693	8.83	3.99	3.16	0.0761	6.61	3.15	1.9	0.0745	2.36	2.29	2.08	0.0413	0.37	1.9	1.83
fnta	0.1196	5.32	3.37	2.72	0.0861	3.85	2.76	2.37	0.0256	2.66	2.03	1.73	0.2005	15.02	6.04	4.11	0.1267	3.85	3.65	2.99	-0.0311	0.35	0.22	0.35
fpps	-0.1042	0	0	0	-0.0934	0	0.18	0.21	-0.0137	0	0.47	0.48	-0.0968	0	0	0	-0.0886	0	0	0	-0.063	0	0.09	0.14
gcr	0.0562	1.07	1.38	1.56	0.1024	10.99	4.02	2.61	0.1495	13.82	4.78	3.09	0.053	0.36	1.03	1.47	0.0806	0.9	1.89	2.18	-0.002	1.6	1.17	1.12
glcm	0.09	0	3.58	4.08	-0.0192	0	0.4	0.48	0.1569	6.94	6.04	4.63	0.045	0	0.06	2.55	0.1687	18.01	5.98	3.84	-0.0425	0	0.19	0.35
gria2	0.0333	1.69	1.01	1.48	-0.0158	3.07	1.4	1.05	-0.01	2.38	1.15	1.05	0.0231	1.01	1.07	1.14	0.0048	0	0.9	0.91	-0.0146	1.01	0.47	0.94
grik1	0.0011	0	1.31	0.98	0.09	5.86	3.64	2.77	0.011	4.59	1.71	1.11	0.0187	0	2.1	1.18	0.014	0	1.19	1.14	-0.007	0.66	0.52	0.85
hdac2	0.1565	5.9	4.35	3.6	0.2257	12.57	6.42	4.77	0.2892	21.47	10.22	6.33	0.151	5.47	3.6	3.68	0.1328	5.53	3.67	2.77	0.0931	5.95	3.27	2.68
hdac8	0.1073	0	1.7	2.72	0.185	4.94	4.86	4.49	0.0703	5.82	4.21	3.06	0.1083	0	2.56	2.55	0.1183	3.87	3.32	2.79	0.0585	1.29	1.19	1.62
hivint	0.1965	12.37	5.86	4.77	0.0465	2.25	1.38	1.59	0.0422	2.09	1.64	1.61	0.1861	12.37	5.77	4.39	0.0288	4.98	2.3	1.46	0.0018	0	0	0.52
hivpr	0.2223	15.94	6.51	4.34	0.061	2.17	1.87	1.8	0.0139	1.33	1.35	1.38	0.1916	13.35	5.7	3.9	0.1569	5.1	4.6	3.71	0.1306	4.61	3.33	3.02
hivrt	0.02	1.41	0.78	1.34	-0.003	0.89	0.94	0.83	0.0304	2.03	1.39	1.63	0.0053	0.16	1.22	1.05	-0.0158	1.72	1.48	0.94	-0.0221	0.31	0.69	0.72
hmdh	0.0803	7.4	3	2.23	0.0594	2.12	1.81	1.87	0.0886	2.07	2.47	2.18	0.1115	8.41	4	3	0.1522	2.85	3.99	3.93	0.0778	2.69	2.47	2.27
hs90a	-0.0518	0	0.16	0.24	-0.1089	0	0	0.14	0.0059	0	1.45	0.95	-0.0759	0	0	0.08	-0.0674	0	0.16	0.25	-0.0272	0	1.43	0.79
hxk4	0.105	0.78	1.56	2.81	-0.009	0.71	0.99	0.7	-0.0059	0	0.8	0.64	0.0518	0.78	1.09	1.33	0.0051	0.82	1.29	1.1	0.0039	0	1.09	1.18
igf1r	0.1811	11.9	5.03	3.97	0.1655	6.79	4.72	3.73	0.2197	10.14	6.14	5.03	0.1241	9.26	3.35	2.47	0.0668	2.65	2.43	2.07	-0.0114	0.44	1.15	0.84
inha	0.0915	1.4	3.92	2.79	0.1825	14.23	5.13	3.56	0.2163	15.4	6.16	5.34	0.0877	0	2.24	2.79	0.1256	7.32	5.04	3.58	0.0208	1.46	2.8	1.54
ital	-0.0389	0	0.26	0.3	0.0377	0.37	1.3	1.3	0.0846	1.75	1.84	1.75	-0.0516	0	0.51	0.3	0.0105	0	1.04	0.81	-0.0016	3.02	1.54	1.2
jak2	0.1737	15.8	5.46	3.57	0.1308	8.31	4.75	3.16	0.1779	16.56	5.62	3.67	0.1018	9.22	3.9	2.27	0.1194	9.22	4.09	3.03	0.0033	0.66	0.91	1.23
kif11	0.1799	3.54	4.76	4.45	0.3017	13.47	9	6.29	0.2759	26.98	9.47	5.91	0.1162	0.51	3.04	2.83	0.1871	5.57	4.47	4.2	0.2114	23.78	6.6	4.35
kit	0.2409	15.03	7.28	5.02	0.2701	12.78	7.95	5.16	0.287	20.76	8.82	6.05	0.1497	3.56	4.51	3.84	0.1867	6.45	6.08	4.4	0.0656	1.98	2.22	1.94
kith	0.0199	3.08	3.92	2.34	0.1813	15.03	5.48	3.32	-0.0716	3.99	0.9	0.45	-0.0152	2.31	2.11	1.96	0.0052	1.54	1.37	1.72	-0.0467	0	0.75	0.45
kpcb	0.2466	16.14	7.23	5.26	0.1969	15.22	5.59	3.16	0.2266	17.55	6.61	4.36	0.2781	19.37	8.2	5.83	0.1464	8.36	4.52	3.31	0.0355	0.4	1.21	1.89
lck	0.1048	5.13	2.84	2.56	0.1239	3.85	3.52	3.05	-0.0094	2.83	2.11	1.59	0.0692	4.83	2.14	1.86	0.0598	2.1	2.03	1.99	-0.0156	0	0.61	0.73
lkha4	0.2844	23.87	8.75	5.02	0.355	12.43	10.93	7.62	0.2913	26.75	10.53	6.09	0.1389	4.94	3.76	3.19	0.1839	7.07	6.08	4.31	0.139	5.82	3.12	3.55
mapk2	0.1213	5.35	3.67	3.43	0.1543	6.88	4.47	3.31	0.1788	7.8	5.06	4.13	0.0902	1.46	2.03	2.08	0.0922	7.91	3.94	3.05	0.0309	0	1.36	1.35
mcr	0.0259	2.6	1.35	0.98	0.1175	10.5	3.9	2.75	0.0579	10.91	2.78	1.62	0.0312	2.6	1.14	1.08	0.0691	2.7	2	1.63	0.033	2.6	1.25	1.34
met	0.088	2.87	2.29	2.33	0.1431	4.25	4.25	3.26	0.3595	23.33	11.06	7.48	0.0471	0.82	1.39	2.04	-0.0474	0	0	0.17	0.0097	1.64	0.74	0.9
mk01	0.0983	0	1.29	2.65	0.1209	0	3.56	3	0.1298	3.76	3.8	2.88	0.0038	1.44	0.43	0.79	0.1051	1.5	2.46	2.53	-0.0212	0.72	0.72	0.57
mk10	0.0803	4.29	2.47	1.82	0.1174	4.2	3.8	2.6	0.1516	2.8	4.68	3.7	0.0396	3.75	1.93	1.77	0.0698	6.53	2.99	2.41	0.0465	2.68	1.29	1.28
mk14	0.1158	4.15	3.13	2.83	0.1232	4.94	3.41	2.95	0.0744	3.45	2.62	2.4	0.0987	3.61	2.93	2.39	0.1577	7.6	4.72	3.61	0.0172	0.22	1.09	1.15
mmp13	0.1941	13.57	6.58	4.39	0.0698	3.08	2.57	2.16	0.1247	2.72	3.2	3.06	0.0629	2.6	3.22	2.41	0.0847	3.73	2.9	2.43	0.066	2.6	1.64	1.55
mp2k1	0.1189	7.44	3.46	2.8	0.0271	1.36	0.91	0.96	0.0879	0.45	1.16	1.98	0.1559	9.93	4.12	3.29	0.015	1.67	0.91	1	0.0631	0	1.9	2.92
nos1	0.0384	0.43	1.28	1.58	0.0027	0	0.38	0.52	0.0014	0	0.43	0.55	0.0594	1.72	1.36	1.83	0.0186	1.32	1.29	1.36	0.039	3.96	1.11	1.24
nram	-0.0386	0	0	0.22	-0.0364	0	0	0.09	0.0826	0.46	1.46	1.96	0.1354	0.45	3.68	3.59	-0.0011	0	0.48	0.56	0.075	3.6	2.07	1.89
pa2ga	0.087	3.92	2.66	2.82	0.0209	1.44	1.04	1.12	-0.0348	0	0	0.08	0.098	4.7	3.13	2.66	0.1079	1.6	4.17	3.02	0.0271	2.35	0.78	1.18
parp1	0.0719	2.56	1.91	1.62	0.1887	6.23	5.14	4.16	0.2159	10.47	6.41	4.7	0.0528	1.62	1.62	1.29	0.091	3.12	2.65	2.23	0.1124	3.64	3.7	2.72
pde5a	0.1293	6.8	4.73	3.28	0.0871	4.5	3.28	2.42	0.1638	4.21	3.99	3.46	0.0624	3.54	2.21	2.14	0.0439	0.87	1.5	1.89	0.048	1.27	2.01	1.88
pgh1	0.0191	1.2	0.79	1.11	-0.021	3.08	1.86	1.16	-0.1054	0	0.32	0.16	0.0162	0.8	0.64	0.95	0.0152	1.21	0.96	1.16	0.0067	1.29	1.43	1.43
pgh2	0.0315	0.75	1.24	1.33	0.2004	15.4	6.39	4.03	0.1451	12.35	4.76	3.25	0.0185	0.75	0.79	1.22	0.063	1.32	1.89	1.66	0.075	1.32	2.26	2.14
plk1	0.0587	0	2.31	2.18	0.0323	1.49	2.3	1.73	-0.0861	0	0	0	0.0168	0	0.77	1.28	0.0297	3.24	2.59	1.94	0.0163	0	1.54	1.28
pnph	0.0594	2.14	1.2	0.98	0.1184	3.72	4.3	3.3	0.1307	3	4.18	2.56	-0.014	2.14	0.69	0.64	-0.0746	0	0	0.22	0.1258	0	5.23	3.46
ppara	0.1703	7.35	4.52	3.71	0.2194	7.25	5.72	4.95	0.2644	12.5	8.35	6.28	0.1606	5.51	4.52	3.72	0.1051	6.1	2.83	2.57	0.0568	1.87	1.18	1.84
ppard	0.0784	2.43	2.63	2.11	0.1004	0.88	1.84	2.17	0.0596	1.85	2.43	2.44	0.0502	2.08	1.59	1.52	0.026	1.06	1.33	1.04	0.0223	0	1.04	1.14
pparg	0.1293	10.39	4.61	2.9	0.0981	4.04	3.24	2.61	0.0998	9.18	3.51	2.45	0.1201	9.83	3.9	2.65	0.069	4.55	2.83	2.38	0.0564	2.23	1.74	1.48
prgr	0.0571	1.57	1.57	1.69	0.033	4.95	2.25	1.68	0.0767	5.11	2.98	1.96	0.0637	1.57	1.75	1.87	0.0907	2.31	2.37	2.36	-0.0135	0.67	0.81	0.72
ptn1	0.3026	28.89	9.4	5.22	0.1825	9.12	5.48	4.03	0.2099	18.32	6.33	4.23	0.104	9.33	3.28	2.17	0.1552	9.33	4.88	3.76	0.0059	0	0.89	0.75
pur2	0.072	0.5	0.3	0.45	0.1165	0.38	1.56	2.75	0.0452	0.5	0.1	0.2	0.1015	0.5	0.2	1.69	-0.0058	0	0.21	0.42	-0.0276	1.56	0.79	0.75
pygm	0.012	0.88	0.87	1.48	0.0092	0	1.16	1.05	0.149	2.64	2.62	3.32	-0.004	0.88	1.22	0.96	0.0365	0	0.35	1.13	0.0131	0	0.7	0.87
pyrd	0.1302	0	3.56	4.3	0.1215	1.31	3.53	3.2	0.0662	0	0.89	1.87	0.1583	2.24	5.93	4.3	0.1775	9.23	6.31	4.59	0.0154	0	1.33	1.26
reni	0.1899	13.3	5.31	3.79	0.0432	3.94	1.67	1.25	0.1963	11.28	4.74	3.69	0.1569	6	5.16	3.28	0.1657	5.91	3.82	3.47	-0.0508	0	0.31	0.21
rock1	0.0472	0.99	1.08	1.08	0.0852	2.85	2.54	1.95	0.2426	11.91	4.83	4.17	0.0192	0	0.69	0.93	0.0117	0.5	0.51	0.59	0.0496	2.52	0.79	1.18
rxra	-0.0088	0.61	0.74	0.8	0.2254	20.53	6.72	3.94	0.1226	7.37	5.2	3.28	0.0213	5.53	1.35	0.92	0.1747	6.75	4.81	3.79	0.0191	1.84	1.23	1.78
sahh	0.0052	0	0.52	0.26	0.049	0.48	0.45	1.25	-0.0756	0	0.32	0.32	-0.0491	0	0.1	0.21	-0.0342	0	0	0.05	-0.0963	0	0.11	0.05
src	0.0777	5.06	2.19	1.8	0.0288	1.62	1.39	1.22	-0.0355	0.36	0.63	0.66	0.0228	2.29	1.49	1.19	0.0512	1.71	1.89	1.71	-0.0044	0.36	0.55	0.75
tgfr1	0.2547	15.74	6.82	5.5	0.2553	8.82	7.29	5.36	0.0856	10.99	4.35	3	0.1652	2.5	5.05	3.87	0.1248	2.53	2.84	2.69	0.0601	0	0.71	1.39
thb	-0.0165	0	0.24	0.41	0.1157	7.78	3.9	2.49	0.031	7.14	1.8	1.72	-0.0745	0	0	0.06	0.0997	2.41	1.78	2.98	0.0099	0.59	1.54	1.54
thrb	0.1171	6.04	3.64	2.61	0.1575	3.93	4.24	3.93	0.1518	8.29	6.26	3.93	0.0904	4.18	2.81	2.04	0.1368	5.4	3.49	2.98	0.0393	1.17	1.56	1.24
try1	0.1477	7.91	4.54	3.28	0.1225	2.84	2.73	2.87	0.0201	2.33	2.04	1.76	0.2038	11.73	5.8	4.24	0.1838	8.01	5.1	4.25	0.03	1.05	0.95	1.28
tryb1	0.1419	13.39	4.78	3.2	0.1898	8.17	5.96	4.37	0.1218	3.47	3.03	2.47	0.1532	12.81	4.89	3.37	0.0875	6.41	3.47	2.56	0.0406	0.59	1.87	1.76
tysy	0.0865	3.57	3.27	2.79	0.1111	3.38	3.08	2.66	0.3117	19.39	8.51	6.48	0.0573	1.62	2.05	1.6	0.0426	1.32	1.92	1.68	-0.0564	2.01	0.58	0.55
urok	0.1309	5.88	3.46	2.87	0.1426	3.13	4.28	3.35	0.0459	3.13	1.9	1.69	0.2597	17.65	8.15	5.54	0.0904	0.69	2.26	2.78	0.057	1.63	1.64	1.47
vgfr2	0.209	12.28	6.54	4.61	0.2253	12.6	7.05	4.75	0.0442	6.7	3.43	2.3	0.1562	7.59	5.06	3.8	0.1202	7.27	3.45	2.83	0.042	2.58	1.87	1.22
wee1	0.5948	68.49	14.96	7.83	0.4038	23.75	11.76	6.77	0.0338	12.04	4	2.07	0.2518	4.37	9.3	6.89	0.4587	49	14.81	8.02	0.039	1.46	2.2	1.31
xiap	0.2073	11.57	6.48	5.16	0.0614	2.49	2.42	2.04	0.047	1.6	1.91	1.55	0.2061	11.57	6.48	4.93	0.1702	6.17	4.82	4.4	0.0108	0	0.62	0.78
avg:	0.1014	6.67	3.31	2.55	0.0996	5.12	3.41	2.6	0.09	6.38	3.41	2.58	0.0761	4.4	2.74	2.23	0.0725	4.06	2.68	2.19	0.0247	1.61	1.42	1.36
